# Supplementary material for: Genomic Insights Into Antimicrobial Resistance and Virulence of Enterococcus avium Strains From Bovine Mastitis in Some Selected Dairy Farms of Bangladesh
Source: Vet Med Sci. 2026 Jun 29;12(4):e71060. doi: 10.1002/vms3.71060 (PMC13312985; doi:10.1002/vms3.71060)
Supplement: Supplementary file 3 — Supporting Material 3:vms371060‐sup‐0003‐SuppMat.xlsx [file VMS3-12-e71060-s002.xlsx]

## Sheet: ARGs of E. avium 4F1
Subsystem	Role	Features
Multidrug Resistance Efflux Pumps	Multi antimicrobial extrusion protein (Na(+)/drug antiporter), MATE family of MDR efflux pumps	fig|33945.321.peg.560, fig|33945.321.peg.1125, fig|33945.321.peg.1660, fig|33945.321.peg.2799, fig|33945.321.peg.3839
Multidrug Resistance Efflux Pumps	Multidrug resistance efflux pump PmrA	fig|33945.321.peg.2121
Beta-lactamase	Metal-dependent hydrolases of the beta-lactamase superfamily I	fig|33945.321.peg.480
Beta-lactamase	Beta-lactamase class C and other penicillin binding proteins	fig|33945.321.peg.1756
Resistance to fluoroquinolones	DNA gyrase subunit A (EC 5.99.1.3)	fig|33945.321.peg.1804
Resistance to fluoroquinolones	DNA gyrase subunit B (EC 5.99.1.3)	fig|33945.321.peg.1805

## Sheet: ARGs of E. avium 4F2
Subsystem	Role	Features
Multidrug Resistance Efflux Pumps	Multi antimicrobial extrusion protein (Na(+)/drug antiporter), MATE family of MDR efflux pumps	fig|33945.322.peg.87, fig|33945.322.peg.522, fig|33945.322.peg.1537, fig|33945.322.peg.2691, fig|33945.322.peg.3798
Multidrug Resistance Efflux Pumps	Multidrug resistance efflux pump PmrA	fig|33945.322.peg.1985
Beta-lactamase	Metal-dependent hydrolases of the beta-lactamase superfamily I	fig|33945.322.peg.371
Beta-lactamase	Beta-lactamase class C and other penicillin binding proteins	fig|33945.322.peg.2744
Resistance to fluoroquinolones	DNA gyrase subunit A (EC 5.99.1.3)	fig|33945.322.peg.1618
Resistance to fluoroquinolones	DNA gyrase subunit B (EC 5.99.1.3)	fig|33945.322.peg.1619

## Sheet: ARGs of E. avium 4M1
Subsystem	Role	Features
Multidrug Resistance Efflux Pumps	Multidrug resistance efflux pump PmrA	fig|33945.323.peg.1999
Multidrug Resistance Efflux Pumps	Multi antimicrobial extrusion protein (Na(+)/drug antiporter), MATE family of MDR efflux pumps	fig|33945.323.peg.38, fig|33945.323.peg.452, fig|33945.323.peg.1657, fig|33945.323.peg.2702, fig|33945.323.peg.3837
Resistance to fluoroquinolones	DNA gyrase subunit B (EC 5.99.1.3)	fig|33945.323.peg.1704
Resistance to fluoroquinolones	DNA gyrase subunit A (EC 5.99.1.3)	fig|33945.323.peg.1703
Beta-lactamase	Beta-lactamase class C and other penicillin binding proteins	fig|33945.323.peg.2748
Beta-lactamase	Metal-dependent hydrolases of the beta-lactamase superfamily I	fig|33945.323.peg.407

## Sheet: ARGs of E. avium 4S1
Subsystem	Role	Features
Resistance to fluoroquinolones	DNA gyrase subunit B (EC 5.99.1.3)	fig|33945.324.peg.1564
Resistance to fluoroquinolones	DNA gyrase subunit A (EC 5.99.1.3)	fig|33945.324.peg.1565
Multidrug Resistance Efflux Pumps	Multi antimicrobial extrusion protein (Na(+)/drug antiporter), MATE family of MDR efflux pumps	fig|33945.324.peg.38, fig|33945.324.peg.804, fig|33945.324.peg.1647, fig|33945.324.peg.2939, fig|33945.324.peg.3924
Multidrug Resistance Efflux Pumps	Multidrug resistance efflux pump PmrA	fig|33945.324.peg.2324
Beta-lactamase	Metal-dependent hydrolases of the beta-lactamase superfamily I	fig|33945.324.peg.723
Beta-lactamase	Beta-lactamase class C and other penicillin binding proteins	fig|33945.324.peg.1985
