# Supplementary material for: Genomic Insights Into Antimicrobial Resistance and Virulence of Enterococcus avium Strains From Bovine Mastitis in Some Selected Dairy Farms of Bangladesh
Source: Vet Med Sci. 2026 Jun 29;12(4):e71060. doi: 10.1002/vms3.71060 (PMC13312985; doi:10.1002/vms3.71060)
Supplement: Supplementary file 4 — Supporting Material 4:vms371060‐sup‐0004‐SuppMat.xlsx [file VMS3-12-e71060-s004.xlsx]

## Sheet: VFGs of E. avium 4F1
Gene	Description	Function	Gene number
sdrF	MSCRAMM family adhesin SdrF	Adherence	1
rmlA	glucose-1-phosphate thymidylyltransferase RfbA	Immune modulation	1
rfbA	glucose-1-phosphate thymidylyltransferase RfbA	Immune modulation	1
lap	Listeria adhesion protein Lap	Adherence	3
rfbB	dTDP-glucose 4,6-dehydratase	Immune modulation	1
sdrC	Ser-Asp rich fibrinogen-binding bone sialoprotein-binding protein	Adherence	1
tuf	elongation factor Tu	Adherence	2
tufA	elongation factor Tu	Adherence	1
bsh	bile salt hydrolase	Stress survival	1
eno	phosphopyruvate hydratase	Exoenzyme	9
plr/gapA	type I glyceraldehyde-3-phosphate dehydrogenase	Adherence	14
galU	UTP--glucose-1-phosphate uridylyltransferase GalU	Immune modulation	1
ecbA/fss3	Collagen binding MSCRAMM	Adherence	8
SGO_RS05010	glycosyltransferase family 1 protein	Immune modulation	1

## Sheet: VFGs of E. avium 4S1
Gene	Description	Function	Gene number
sdrF	MSCRAMM family adhesin SdrF	Adherence	1
rmlA	glucose-1-phosphate thymidylyltransferase RfbA	Immune modulation	1
rfbA	glucose-1-phosphate thymidylyltransferase RfbA	Immune modulation	1
lap	Listeria adhesion protein Lap	Adherence	3
rfbB	dTDP-glucose 4,6-dehydratase	Immune modulation	1
sdrC	Ser-Asp rich fibrinogen-binding bone sialoprotein-binding protein	Adherence	1
tuf	elongation factor Tu	Adherence	2
tufA	elongation factor Tu	Adherence	1
bsh	bile salt hydrolase	Stress survival	1
eno	phosphopyruvate hydratase	Exoenzyme	9
plr/gapA	type I glyceraldehyde-3-phosphate dehydrogenase	Adherence	14
galU	UTP--glucose-1-phosphate uridylyltransferase GalU	Immune modulation	1
ecbA/fss3	Collagen binding MSCRAMM	Adherence	8
SGO_RS05010	glycosyltransferase family 1 protein	Immune modulation	1

## Sheet: VFGs of E. avium 4F2
Gene	Description	Function	Gene number
rmlA	glucose-1-phosphate thymidylyltransferase RfbA	Immune modulation	1
rfbA	glucose-1-phosphate thymidylyltransferase RfbA	Immune modulation	1
lap	Listeria adhesion protein Lap	Adherence	3
rfbB	dTDP-glucose 4,6-dehydratase	Immune modulation	1
tuf	elongation factor Tu	Adherence	2
tufA	elongation factor Tu	Adherence	1
bsh	bile salt hydrolase	Stress survival	1
eno	phosphopyruvate hydratase	Exoenzyme	9
plr/gapA	type I glyceraldehyde-3-phosphate dehydrogenase	Adherence	14
galU	UTP--glucose-1-phosphate uridylyltransferase GalU	Immune modulation	1
ecbA/fss3	Collagen binding MSCRAMM	Adherence	8
SGO_RS05010	glycosyltransferase family 1 protein	Immune modulation	1

## Sheet: VFGs of E. avium 4M1
Gene	Description	Function	Gene number
rmlA	glucose-1-phosphate thymidylyltransferase RfbA	Immune modulation	1
rfbA	glucose-1-phosphate thymidylyltransferase RfbA	Immune modulation	1
lap	Listeria adhesion protein Lap	Adherence	3
rfbB	dTDP-glucose 4,6-dehydratase	Immune modulation	1
tuf	elongation factor Tu	Adherence	2
tufA	elongation factor Tu	Adherence	1
bsh	bile salt hydrolase	Stress survival	1
eno	phosphopyruvate hydratase	Exoenzyme	9
plr/gapA	type I glyceraldehyde-3-phosphate dehydrogenase	Adherence	14
galU	UTP--glucose-1-phosphate uridylyltransferase GalU	Immune modulation	1
ecbA/fss3	Collagen binding MSCRAMM	Adherence	8
SGO_RS05010	glycosyltransferase family 1 protein	Immune modulation	1
